# Supplementary material for: Metabolic Engineering and Process Intensification for Muconic Acid Production Using Saccharomyces cerevisiae
Source: Int J Mol Sci. 2024 Sep 24;25(19):10245. doi: 10.3390/ijms251910245 (PMC11476194; doi:10.3390/ijms251910245)
Supplement: Supplementary file 1 [file ijms-25-10245-s001.zip]

Archive with 1 entries (1 files):
- ijms-3156218-supplementary.pdf
